# Supplementary material for: An international multi-centre study to develop and validate federated learning-based prognostic models for anal cancer
Source: Nat Commun. 2026 Mar 14;17:3956. doi: 10.1038/s41467-026-70297-3 (PMC13133161; doi:10.1038/s41467-026-70297-3)
Supplement: Supplementary file 4 — Source data [file 41467_2026_70297_MOESM4_ESM.xlsx]

## Sheet: Figure1
	km2years_nrisk	km2years_surv	km2years_lower95	km2years_upper95	km3years_nrisk	km3years_surv	km3years_lower95	km3years_upper95	km5years_nrisk	km5years_surv	km5years_lower95	km5years_upper95	km2yearsLRF_nrisk	km2yearsLRF_surv	km2yearsLRF_lower95	km2yearsLRF_upper95	km3yearsLRF_nrisk	km3yearsLRF_surv	km3yearsLRF_lower95	km3yearsLRF_upper95	km5yearsLRF_nrisk	km5yearsLRF_surv	km5yearsLRF_lower95	km5yearsLRF_upper95	km2yearsDM_nrisk	km2yearsDM_surv	km2yearsDM_lower95	km2yearsDM_upper95	km3yearsDM_nrisk	km3yearsDM_surv	km3yearsDM_lower95	km3yearsDM_upper95	km5yearsDM_nrisk	km5yearsDM_surv	km5yearsDM_lower95	km5yearsDM_upper95
df_Aachen	49	0.9	0.83	0.97	39	0.82	0.72	0.92	29	0.82	0.72	0.92	40	0.83	0.75	0.93	36	0.81	0.72	0.92	25	0.81	0.72	0.92	40	0.87	0.79	0.96	37	0.85	0.76	0.95	26	0.85	0.76	0.95
df_BOCOC	43	0.83	0.73	0.94	39	0.75	0.64	0.88	34	0.66	0.54	0.8	38	0.83	0.73	0.94	36	0.83	0.73	0.94	32	0.8	0.7	0.92	39	0.84	0.74	0.95	37	0.84	0.74	0.95	34	0.84	0.74	0.95
df_Cambridge	174	0.86	0.82	0.91	145	0.81	0.76	0.87	66	0.74	0.68	0.81	157	0.84	0.79	0.89	132	0.82	0.77	0.87	57	0.81	0.76	0.86	167	0.88	0.84	0.92	137	0.85	0.8	0.9	66	0.84	0.79	0.89
df_Cardiff	87	0.91	0.86	0.96	63	0.88	0.82	0.95	19	0.85	0.77	0.94	79	0.88	0.82	0.94	57	0.85	0.78	0.92	17	0.85	0.78	0.92	86	0.96	0.93	1	63	0.96	0.93	1	19	0.94	0.9	1
df_Champalimaud	26	0.9	0.81	1	23	0.86	0.75	0.98	13	0.82	0.7	0.97	23	0.89	0.79	1	22	0.89	0.79	1	12	0.89	0.79	1	22	0.94	0.87	1	19	0.89	0.78	1	10	0.89	0.78	1
df_Gemelli	32	0.97	0.92	1	25	0.97	0.92	1	12	0.81	0.67	0.98	26	0.8	0.68	0.93	20	0.8	0.68	0.93	10	0.8	0.68	0.93	26	0.88	0.78	1	20	0.88	0.78	1	10	0.88	0.78	1
df_Hull	93	0.82	0.75	0.89	70	0.78	0.71	0.86	32	0.69	0.6	0.79	78	0.84	0.77	0.91	51	0.8	0.73	0.88	12	0.78	0.7	0.87	78	0.88	0.82	0.94	51	0.86	0.8	0.93	12	0.86	0.8	0.93
df_Leeds	170	0.87	0.83	0.92	139	0.83	0.78	0.89	73	0.76	0.7	0.83	135	0.84	0.79	0.9	102	0.82	0.77	0.88	43	0.81	0.75	0.87	125	0.88	0.84	0.94	96	0.88	0.83	0.93	42	0.85	0.78	0.91
df_Maastro	57	0.83	0.75	0.92	42	0.75	0.66	0.86	22	0.71	0.61	0.83	55	0.89	0.82	0.96	42	0.89	0.82	0.96	20	0.76	0.63	0.91	54	0.86	0.78	0.94	42	0.86	0.78	0.94	22	0.86	0.78	0.94
df_NKI	37	0.83	0.73	0.94	23	0.78	0.67	0.91	1	0.69	0.53	0.92	34	0.78	0.67	0.91	20	0.73	0.61	0.87	1	0.73	0.61	0.87	34	0.86	0.77	0.97	20	0.84	0.73	0.96	1	0.84	0.73	0.96
df_Oslo	118	0.93	0.89	0.97	117	0.92	0.88	0.97	86	0.87	0.82	0.93	109	0.91	0.86	0.96	106	0.9	0.85	0.96	76	0.89	0.84	0.95	108	0.96	0.92	0.99	106	0.95	0.91	0.99	76	0.94	0.9	0.98
df_Poznan	46	0.87	0.79	0.96	31	0.81	0.71	0.92	18	0.67	0.54	0.84	42	0.86	0.78	0.96	28	0.84	0.74	0.94	14	0.76	0.64	0.91	43	0.91	0.84	0.99	30	0.91	0.84	0.99	17	0.91	0.84	0.99
df_Manchester	22	0.94	0.86	1	2	0.8	0.59	1	NA	NA	NA	NA	22	0.99999	0.99998	0.999999	1	0.75	0.4961	1	NA	NA	NA	NA	20	0.93	0.85	1	1	0.58	0.3	1	NA	NA	NA	NA
df_Oxford	63	0.9	0.84	0.97	35	0.83	0.74	0.92	NA	NA	NA	NA	60	0.88	0.82	0.95	33	0.85	0.77	0.93	NA	NA	NA	NA	59	0.92	0.87	0.98	33	0.9	0.84	0.97	NA	NA	NA	NA

## Sheet: Figure2
Figure 2 was partly generated using individual-level patient results, which may not be shared. Please see Data Availability statement for more information.

## Sheet: Figure3
	OS2yearLowRiskPred	OS2yearLowRiskActual	OS2yearHighRiskPred	OS2yearHighRiskActual	OS3yearLowRiskPred	OS3yearLowRiskActual	OS3yearHighRiskPred	OS3yearHighRiskActual	OS5yearLowRiskPred	OS5yearLowRiskActual	OS5yearHighRiskPred	OS5yearHighRiskActual	LRF2yearLowRiskPred	LRF2yearLowRiskActual	LRF2yearHighRiskPred	LRF2yearHighRiskActual	LRF3yearLowRiskPred	LRF3yearLowRiskActual	LRF3yearHighRiskPred	LRF3yearHighRiskActual	LRF5yearLowRiskPred	LRF5yearLowRiskActual	LRF5yearHighRiskPred	LRF5yearHighRiskActual	DM2yearLowRiskPred	DM2yearLowRiskActual	DM2yearHighRiskPred	DM2yearHighRiskActual	DM3yearLowRiskPred	DM3yearLowRiskActual	DM3yearHighRiskPred	DM3yearHighRiskActual	DM5yearLowRiskPred	DM5yearLowRiskActual	DM5yearHighRiskPred	DM5yearHighRiskActual
df_Aachen	0.918605	0.924555	0.744152	0.811632	0.913045	0.849477	0.728883	0.710178	0.880564	0.846042	0.646174	0.731603	0.930951	0.865042	0.77075	0.76555	0.918571	0.835213	0.734287	0.76555	0.907662	0.835213	0.703252	0.76555	0.946598	0.884684	0.836275	0.835088	0.935474	0.884684	0.804687	0.751579	0.930268	0.884684	0.790193	0.751579
df_BOCOC	0.875167	0.85	0.766821	0.818182	0.869019	0.842105	0.754551	0.705882	0.81855	0.729825	0.670311	0.617647	0.89928	0.868486	0.794559	0.772727	0.88148	0.868486	0.761013	0.772727	0.865864	0.868486	0.732253	0.772727	0.927152	0.884211	0.849566	0.814042	0.912067	0.884211	0.82007	0.814042	0.905018	0.884211	0.806482	0.814042
df_Cambridge	0.896846	0.928001	0.715936	0.770971	0.890267	0.866964	0.700555	0.733348	0.850178	0.810456	0.612642	0.638104	0.914334	0.890963	0.738598	0.759679	0.899091	0.881963	0.698877	0.731523	0.886645	0.880826	0.667985	0.735824	0.940114	0.913906	0.817422	0.808734	0.927649	0.905202	0.783041	0.752777	0.922205	0.892596	0.768157	0.723033
df_Cardiff	0.895285	0.932727	0.739597	0.882826	0.888193	0.888816	0.72402	0.882826	0.845983	0.88666	0.635833	0.786735	0.908822	0.927472	0.769617	0.788713	0.892658	0.927472	0.733079	0.700502	0.878464	0.927472	0.702	0.700502	0.933014	0.983333	0.841455	0.932526	0.919151	0.983333	0.810689	0.932526	0.912674	0.983333	0.796552	0.874243
df_Champalimaud	0.915911	0.962963	0.714521	0.766071	0.910159	0.909465	0.698157	0.766071	0.874605	0.909465	0.604578	0.638393	0.930876	0.956522	0.749714	0.727273	0.918472	0.956522	0.711139	0.727273	0.907539	0.956522	0.678553	0.727273	0.939555	0.923077	0.820543	0.865385	0.927026	0.861538	0.78664	0.865385	0.92117	0.765812	0.771163	0.865385
df_Gemelli	0.89803	1	0.755375	0.947368	0.891116	1	0.740399	0.947368	0.848572	0.846154	0.652508	0.76555	0.912383	0.858213	0.764049	0.715649	0.896813	0.858213	0.726834	0.715649	0.883131	0.858213	0.695231	0.715649	0.940029	0.819328	0.834194	0.908722	0.927535	0.819328	0.802177	0.908722	0.921689	0.819328	0.787484	0.908722
df_Hull	0.900433	0.894122	0.728883	0.707314	0.894491	0.86214	0.714649	0.657424	0.853169	0.832411	0.62287	0.484218	0.913504	0.896035	0.765553	0.761864	0.898125	0.896035	0.728746	0.668332	0.885532	0.907378	0.699151	0.65789	0.937096	0.943412	0.826109	0.771528	0.924051	0.943412	0.79291	0.736459	0.917953	0.943412	0.777716	0.693138
df_Leeds	0.908245	0.946481	0.740092	0.729439	0.901999	0.903346	0.724647	0.697632	0.863481	0.862826	0.634917	0.566279	0.918533	0.918926	0.748851	0.689466	0.904047	0.89873	0.709864	0.669767	0.893152	0.903858	0.682167	0.670323	0.941603	0.933293	0.830683	0.755732	0.929919	0.941016	0.79915	0.722049	0.924278	0.890295	0.784343	0.722049
df_Maastro	0.898573	0.879545	0.733102	0.764067	0.891689	0.852893	0.717137	0.598184	0.851283	0.852893	0.62863	0.506156	0.913638	0.933265	0.749215	0.814248	0.898246	0.933265	0.710324	0.814248	0.884707	0.933265	0.677445	0.814248	0.928139	0.943627	0.822889	0.760923	0.91438	0.943627	0.791396	0.762132	0.907533	0.943627	0.776138	0.762132
df_NKI	0.881735	0.882136	0.781644	0.692308	0.873778	0.817914	0.767912	0.692308	0.828805	0.671707	0.696449	0.733333	0.887429	0.921474	0.781151	0.619048	0.867643	0.863882	0.745944	0.571429	0.850313	0.863882	0.715884	0.571429	0.923421	0.921474	0.840843	0.785965	0.907608	0.872976	0.809918	0.785965	0.900224	0.872976	0.795704	0.785965
df_Oslo	0.889186	0.974684	0.718731	0.854167	0.881705	0.974684	0.702651	0.833333	0.83869	0.933479	0.61927	0.781857	0.909131	0.949177	0.741949	0.850813	0.893009	0.949177	0.702212	0.827179	0.880641	0.947851	0.674289	0.834372	0.933512	0.983871	0.812411	0.932203	0.919718	0.983871	0.777179	0.912783	0.91327	0.967195	0.76112	0.912783
df_Poznan	0.898722	1	0.712549	0.75	0.891852	1	0.696838	0.642857	0.852646	1	0.61248	0.438522	0.909506	0.96875	0.752844	0.740849	0.893461	0.924716	0.71533	0.740849	0.879371	0.924716	0.683742	0.740849	0.930534	0.972973	0.804014	0.806723	0.916161	0.972973	0.767464	0.806723	0.909447	0.972973	0.750831	0.806723

## Sheet: SupplementaryFigure1
	OS2yearLowRiskPred	OS2yearLowRiskActual	OS2yearHighRiskPred	OS2yearHighRiskActual	OS3yearLowRiskPred	OS3yearLowRiskActual	OS3yearHighRiskPred	OS3yearHighRiskActual	OS5yearLowRiskPred	OS5yearLowRiskActual	OS5yearHighRiskPred	OS5yearHighRiskActual	LRF2yearLowRiskPred	LRF2yearLowRiskActual	LRF2yearHighRiskPred	LRF2yearHighRiskActual	LRF3yearLowRiskPred	LRF3yearLowRiskActual	LRF3yearHighRiskPred	LRF3yearHighRiskActual	LRF5yearLowRiskPred	LRF5yearLowRiskActual	LRF5yearHighRiskPred	LRF5yearHighRiskActual	DM2yearLowRiskPred	DM2yearLowRiskActual	DM2yearHighRiskPred	DM2yearHighRiskActual	DM3yearLowRiskPred	DM3yearLowRiskActual	DM3yearHighRiskPred	DM3yearHighRiskActual	DM5yearLowRiskPred	DM5yearLowRiskActual	DM5yearHighRiskPred	DM5yearHighRiskActual
df_Aachen	0.918605	0.924555	0.744152	0.811632	0.913045	0.849477	0.728883	0.710178	0.880564	0.846042	0.646174	0.731603	0.930951	0.865042	0.77075	0.76555	0.918571	0.835213	0.734287	0.76555	0.907662	0.835213	0.703252	0.76555	0.946598	0.884684	0.836275	0.835088	0.935474	0.884684	0.804687	0.751579	0.930268	0.884684	0.790193	0.751579
df_BOCOC	0.875167	0.85	0.766821	0.818182	0.869019	0.842105	0.754551	0.705882	0.81855	0.729825	0.670311	0.617647	0.89928	0.868486	0.794559	0.772727	0.88148	0.868486	0.761013	0.772727	0.865864	0.868486	0.732253	0.772727	0.927152	0.884211	0.849566	0.814042	0.912067	0.884211	0.82007	0.814042	0.905018	0.884211	0.806482	0.814042
df_Cambridge	0.896846	0.928001	0.715936	0.770971	0.890267	0.866964	0.700555	0.733348	0.850178	0.810456	0.612642	0.638104	0.914334	0.890963	0.738598	0.759679	0.899091	0.881963	0.698877	0.731523	0.886645	0.880826	0.667985	0.735824	0.940114	0.913906	0.817422	0.808734	0.927649	0.905202	0.783041	0.752777	0.922205	0.892596	0.768157	0.723033
df_Cardiff	0.895285	0.932727	0.739597	0.882826	0.888193	0.888816	0.72402	0.882826	0.845983	0.88666	0.635833	0.786735	0.908822	0.927472	0.769617	0.788713	0.892658	0.927472	0.733079	0.700502	0.878464	0.927472	0.702	0.700502	0.933014	0.983333	0.841455	0.932526	0.919151	0.983333	0.810689	0.932526	0.912674	0.983333	0.796552	0.874243
df_Champalimaud	0.915911	0.962963	0.714521	0.766071	0.910159	0.909465	0.698157	0.766071	0.874605	0.909465	0.604578	0.638393	0.930876	0.956522	0.749714	0.727273	0.918472	0.956522	0.711139	0.727273	0.907539	0.956522	0.678553	0.727273	0.939555	0.923077	0.820543	0.865385	0.927026	0.861538	0.78664	0.865385	0.92117	0.765812	0.771163	0.865385
df_Gemelli	0.89803	1	0.755375	0.947368	0.891116	1	0.740399	0.947368	0.848572	0.846154	0.652508	0.76555	0.912383	0.858213	0.764049	0.715649	0.896813	0.858213	0.726834	0.715649	0.883131	0.858213	0.695231	0.715649	0.940029	0.819328	0.834194	0.908722	0.927535	0.819328	0.802177	0.908722	0.921689	0.819328	0.787484	0.908722
df_Hull	0.900433	0.894122	0.728883	0.707314	0.894491	0.86214	0.714649	0.657424	0.853169	0.832411	0.62287	0.484218	0.913504	0.896035	0.765553	0.761864	0.898125	0.896035	0.728746	0.668332	0.885532	0.907378	0.699151	0.65789	0.937096	0.943412	0.826109	0.771528	0.924051	0.943412	0.79291	0.736459	0.917953	0.943412	0.777716	0.693138
df_Leeds	0.908245	0.946481	0.740092	0.729439	0.901999	0.903346	0.724647	0.697632	0.863481	0.862826	0.634917	0.566279	0.918533	0.918926	0.748851	0.689466	0.904047	0.89873	0.709864	0.669767	0.893152	0.903858	0.682167	0.670323	0.941603	0.933293	0.830683	0.755732	0.929919	0.941016	0.79915	0.722049	0.924278	0.890295	0.784343	0.722049
df_Maastro	0.898573	0.879545	0.733102	0.764067	0.891689	0.852893	0.717137	0.598184	0.851283	0.852893	0.62863	0.506156	0.913638	0.933265	0.749215	0.814248	0.898246	0.933265	0.710324	0.814248	0.884707	0.933265	0.677445	0.814248	0.928139	0.943627	0.822889	0.760923	0.91438	0.943627	0.791396	0.762132	0.907533	0.943627	0.776138	0.762132
df_NKI	0.881735	0.882136	0.781644	0.692308	0.873778	0.817914	0.767912	0.692308	0.828805	0.671707	0.696449	0.733333	0.887429	0.921474	0.781151	0.619048	0.867643	0.863882	0.745944	0.571429	0.850313	0.863882	0.715884	0.571429	0.923421	0.921474	0.840843	0.785965	0.907608	0.872976	0.809918	0.785965	0.900224	0.872976	0.795704	0.785965
df_Oslo	0.889186	0.974684	0.718731	0.854167	0.881705	0.974684	0.702651	0.833333	0.83869	0.933479	0.61927	0.781857	0.909131	0.949177	0.741949	0.850813	0.893009	0.949177	0.702212	0.827179	0.880641	0.947851	0.674289	0.834372	0.933512	0.983871	0.812411	0.932203	0.919718	0.983871	0.777179	0.912783	0.91327	0.967195	0.76112	0.912783
df_Poznan	0.898722	1	0.712549	0.75	0.891852	1	0.696838	0.642857	0.852646	1	0.61248	0.438522	0.909506	0.96875	0.752844	0.740849	0.893461	0.924716	0.71533	0.740849	0.879371	0.924716	0.683742	0.740849	0.930534	0.972973	0.804014	0.806723	0.916161	0.972973	0.767464	0.806723	0.909447	0.972973	0.750831	0.806723
